# Supplementary material for: The Drosophila Mutagen-Sensitivity Gene mus109 Encodes DmDNA2
Source: Genes (Basel). 2022 Feb 7;13(2):312. doi: 10.3390/genes13020312 (PMC8872385; doi:10.3390/genes13020312)
Supplement: Supplementary file 1 [file genes-13-00312-s001.zip]

Archive with 2 entries (2 files):
- Figure S1.jpg
- Genes Supplemental File Revision.pdf
